# Supplementary material for: Atrial TRPM2 Channel-Mediated Ca2+ Influx Regulates ANP Secretion and Protects Against Isoproterenol-Induced Cardiac Hypertrophy and Fibrosis
Source: Cells. 2025 Dec 22;15(1):24. doi: 10.3390/cells15010024 (PMC12785072; doi:10.3390/cells15010024)
Supplement: Supplementary file 1 [file cells-15-00024-s001.zip]

Archive with 1 entries (1 files):
- cells-4015954-supplementary.pdf
